# Supplementary material for: Synthesis of a New β-Galactosidase Inhibitor Displaying Pharmacological Chaperone Properties for GM1 Gangliosidosis
Source: Molecules. 2022 Jun 22;27(13):4008. doi: 10.3390/molecules27134008 (PMC9268699; doi:10.3390/molecules27134008)
Supplement: Supplementary file 1 [file molecules-27-04008-s001.zip]

Archive with 1 entries (1 files):
- molecules-1776877-supplementary.pdf
